# Supplementary material for: Toxicity of Potential Fungal Defense Proteins towards the Fungivorous Nematodes Aphelenchus avenae and Bursaphelenchus okinawaensis
Source: Appl Environ Microbiol. 2018 Nov 15;84(23):e02051-18. doi: 10.1128/AEM.02051-18 (PMC6238071; doi:10.1128/AEM.02051-18)
Supplement: Supplemental file 1 [file zam023188867sd1.xlsx]

## Sheet: A. avenae toxicity
	Constructs	Biological replicate	Count 1	Count 2	Count 3	Count 4	Count 5	Count 6	Mean	Final volume (μl)	Volume used for each counting (μl)	Final number
	AAL	1	22	18	18	15	20	21	19	30000	25	22800
	AAL	2	7	5	8	7	5	6	6.33	30000	25	7600
	AAL	3	16	12	23	21	18	16	17.67	30000	25	21200
	AAL	4	20	18	13	14	22	20	17.83	30000	25	21400
	AAL	5	2	3	3	1	2	3	2.33	30000	25	2800
	CCL2	1	35	52	38	46	40	41	42	30000	25	50400
	CCL2	2	42	38	35	39	32	36	37	30000	25	44400
	CCL2	3	2	6	4	7	5	2	4.33	30000	25	5200
	CCL2	4	0	4	0	1	2	0	1.17	30000	25	1400
	CCL2	5	0	0	2	0	0	1	0.5	30000	25	600
	CGL2	1	13	5	7	14	7	6	8.67	30000	25	10400
	CGL2	2	3	8	2	5	4	3	4.17	30000	25	5000
	CGL2	3	35	23	28	29	32	22	28.17	30000	25	33800
	CGL2	4	20	33	35	32	25	28	28.83	30000	25	34600
	CGL2	5	22	23	23	32	27	17	24	30000	25	28800
	MOA	1	4	4	5	3	4	1	3.5	30000	25	4200
	MOA	2	0	0	1	1	0	0	0.33	5000	25	66.67
	MOA	3	26	28	35	23	30	22	27.33	30000	25	32800
	MOA	4	9	5	13	13	13	7	10	30000	25	12000
	MOA	5	0	3	1	1	1	2	1.33	30000	25	1600
	Tam1	1	0	2	0	0	0	0	0.33	5000	25	66.67
	Tam1	2	0	1	0	0	0	1	0.33	30000	25	400
	Tam1	3	1	1	1	1	2	1	1.17	30000	25	1400
	Tam1	4	0	0	0	0	0	0	0	5000	25	0
	Tam1	5	0	1	0	1	0	0	0.33	30000	25	400
	TAP1	1	23	27	37	32	35	38	32	30000	25	38400
	TAP1	2	12	17	5	8	9	3	9	30000	25	10800
	TAP1	3	10	8	10	8	4	6	7.67	30000	25	9200
	TAP1	4	0	0	1	0	2	2	0.83	30000	25	1000
	TAP1	5	2	3	2	0	3	0	1.67	30000	25	2000
	EV	1	28	20	18	21	29	32	24.67	30000	25	29600
	EV	2	38	36	32	28	41	38	35.5	30000	25	42600
	EV	3	52	48	52	38	65	59	52.33	30000	25	62800
	EV	4	59	54	44	44	50	48	49.83	30000	25	59800
	EV	5	22	23	25	16	24	16	21	30000	25	25200

## Sheet: B. okinawaensis toxicity
	Constructs	Biological replicate	Count 1	Count 2	Count 3	Count 4	Count 5	Count 6	Mean	Final volume (μl)	Volume used for each counting (μl)	Final number
	AAL	1	31	29	33	26	27	21	27.83	30000	25	33400
	AAL	2	12	12	9	11	16	9	11.5	30000	25	13800
	AAL	3	4	5	3	6	5	2	4.17	30000	25	5000
	AAL	4	10	4	11	3	3	6	6.17	30000	25	7400
	AAL	5	11	18	10	20	15	12	14.33	30000	25	17200
	CCL2	1	9	4	3	2	5	3	4.33	30000	25	5200
	CCL2	2	8	11	13	11	9	11	10.5	30000	25	12600
	CCL2	3	14	7	6	8	9	12	9.33	30000	25	11200
	CCL2	4	46	61	55	35	35	62	49	30000	25	58800
	CCL2	5	15	14	16	13	12	14	14	30000	25	16800
	CGL2	1	5	3	1	2	1	2	2.33	30000	25	2800
	CGL2	2	44	56	39	35	37	41	42	30000	25	50400
	CGL2	3	7	12	12	7	6	10	9	30000	25	10800
	CGL2	4	12	5	11	9	10	10	9.5	30000	25	11400
	CGL2	5	6	4	7	2	4	2	4.17	30000	25	5000
	MOA	1	15	16	14	12	15	13	14.17	30000	25	17000
	MOA	2	12	14	15	11	12	14	13	30000	25	15600
	MOA	3	13	17	24	13	24	22	18.83	30000	25	22600
	MOA	4	20	23	23	17	16	22	20.17	30000	25	24200
	MOA	5	12	11	12	10	7	9	10.17	30000	25	12200
	Tam1	1	3	7	4	10	5	8	6.17	30000	25	7400
	Tam1	2	0	0	0	1	0	1	0.33	30000	25	400
	Tam1	3	1	0	0	1	1	0	0.5	30000	25	600
	Tam1	4	2	3	2	2	4	2	2.5	30000	25	3000
	Tam1	5	5	5	1	1	2	1	2.5	30000	25	3000
	TAP1	1	24	19	30	29	31	24	26.17	30000	25	31400
	TAP1	2	8	7	9	8	4	10	7.67	30000	25	9200
	TAP1	3	3	3	2	6	4	5	3.83	30000	25	4600
	TAP1	4	4	8	6	6	7	3	5.67	30000	25	6800
	TAP1	5	31	19	21	17	34	20	23.67	30000	25	28400
	EV	1	76	78	55	89	67	75	73.33	30000	25	88000
	EV	2	62	54	50	49	33	60	51.33	30000	25	61600
	EV	3	57	44	50	36	47	43	46.17	30000	25	55400
	EV	4	46	48	39	45	46	40	44	30000	25	52800
	EV	5	101	110	132	98	96	76	102.17	30000	25	122600

## Sheet: Population growth
	WEEK1
		Biological replicates	Count 1	Count 2	Count 3	Count 4	Count 5	Count 6	Mean	Final volume (μl)	Volume used for each counting (μl)	Final number
		A. avenae_1	1	4	6	3	4	4	3.67	500	25	73
		A. avenae_2	3	1	2	1	1	3	1.83	500	25	37
		A. avenae_3	2	2	3	2	3	3	2.5	500	25	50
		A. avenae_4	1	3	0	2	2	0	1.33	500	25	27
		A. avenae_5	4	4	5	1	3	1	3	500	25	60
		Biological replicates	Count 1	Count 2	Count 3	Count 4	Count 5	Count 6	Mean	Final volume (μl)	Volume used for each counting (μl)	Final number
		B. okinawaensis_1	11	11	12	9	11	9	10.5	500	25	210
		B. okinawaensis_2	20	26	12	16	17	13	17.33	500	25	347
		B. okinawaensis_3	10	13	11	9	10	7	10	500	25	200
		B. okinawaensis_4	19	19	15	22	11	12	16.33	500	25	327
		B. okinawaensis_5	12	16	14	17	14	15	14.67	500	25	293
	WEEK2
		Biological replicates	Count 1	Count 2	Count 3	Count 4	Count 5	Count 6	Mean	Final volume (μl)	Volume used for each counting (μl)	Final number
		A. avenae_1	23	15	24	26	17	20	20.83	1000	25	833
		A. avenae_2	13	9	14	8	15	8	11.17	1000	25	447
		A. avenae_3	14	8	5	8	10	6	8.5	1000	25	340
		A. avenae_4	12	15	17	14	15	23	16	1000	25	640
		A. avenae_5	22	20	18	17	10	28	19.17	1000	25	767
		Biological replicates	Count 1	Count 2	Count 3	Count 4	Count 5	Count 6	Mean	Final volume (μl)	Volume used for each counting (μl)	Final number
		B. okinawaensis_1	8	16	9	11	9	16	11.5	1000	25	460
		B. okinawaensis_2	10	14	15	10	7	7	10.5	1000	25	420
		B. okinawaensis_3	23	21	14	18	14	9	16.5	1000	25	660
		B. okinawaensis_4	12	7	16	8	13	10	11	1000	25	440
		B. okinawaensis_5	24	14	15	12	17	16	16.33	1000	25	653
	WEEK3
		Biological replicates	Count 1	Count 2	Count 3	Count 4	Count 5	Count 6	Mean	Final volume (μl)	Volume used for each counting (μl)	Final number
		A. avenae_1	12	17	18	8	13	12	13.33	15000	25	8000
		A. avenae_2	7	16	11	11	9	13	11.17	15000	25	6700
		A. avenae_3	8	15	16	16	11	6	12	15000	25	7200
		A. avenae_4	12	19	9	21	12	19	15.33	15000	25	9200
		A. avenae_5	8	9	11	5	14	8	9.17	15000	25	5500
		Biological replicates	Count 1	Count 2	Count 3	Count 4	Count 5	Count 6	Mean	Final volume (μl)	Volume used for each counting (μl)	Final number
		B. okinawaensis_1	7	10	5	16	9	14	10.17	15000	25	6100
		B. okinawaensis_2	12	17	8	7	21	17	13.67	15000	25	8200
		B. okinawaensis_3	9	17	7	15	8	8	10.67	15000	25	6400
		B. okinawaensis_4	4	11	10	5	6	4	6.67	15000	25	4000
		B. okinawaensis_5	6	8	8	4	5	3	5.67	15000	25	3400
	WEEK4
		Biological replicates	Count 1	Count 2	Count 3	Count 4	Count 5	Count 6	Mean	Final volume (μl)	Volume used for each counting (μl)	Final number
		A. avenae_1	13	16	23	21	19	37	21.5	30000	25	25800
		A. avenae_2	37	41	35	39	41	36	38.17	30000	25	45800
		A. avenae_3	35	39	42	34	45	43	39.67	30000	25	47600
		A. avenae_4	37	41	37	33	56	47	41.83	30000	25	50200
		A. avenae_5	36	38	33	24	30	21	30.33	30000	25	36400
		Biological replicates	Count 1	Count 2	Count 3	Count 4	Count 5	Count 6	Mean	Final volume (μl)	Volume used for each counting (μl)	Final number
		B. okinawaensis_1	38	44	45	49	51	43	45	30000	25	54000
		B. okinawaensis_2	31	41	33	34	28	45	35.33	30000	25	42400
		B. okinawaensis_3	35	30	23	41	32	27	31.33	30000	25	37600
		B. okinawaensis_4	34	19	22	21	29	31	26	30000	25	31200
		B. okinawaensis_5	13	14	21	17	17	20	17	30000	25	20400
	WEEK5
		Biological replicates	Count 1	Count 2	Count 3	Count 4	Count 5	Count 6	Mean	Final volume (μl)	Volume used for each counting (μl)	Final number
		A. avenae_1	41	37	59	43	55	39	45.67	30000	25	54800
		A. avenae_2	91	83	79	70	67	88	79.67	30000	25	95600
		A. avenae_3	46	48	29	39	31	34	37.83	30000	25	45400
		A. avenae_4	24	25	30	18	33	22	25.33	30000	25	30400
		A. avenae_5	96	61	84	77	76	72	77.67	30000	25	93200
		Biological replicates	Count 1	Count 2	Count 3	Count 4	Count 5	Count 6	Mean	Final volume (μl)	Volume used for each counting (μl)	Final number
		B. okinawaensis_1	38	46	37	51	45	47	44	30000	25	52800
		B. okinawaensis_2	83	63	71	97	92	88	82.33	30000	25	98800
		B. okinawaensis_3	26	40	36	39	28	43	35.33	30000	25	42400
		B. okinawaensis_4	67	74	77	59	79	83	73.17	30000	25	87800
		B. okinawaensis_5	106	89	96	111	78	77	92.83	30000	25	111400
